# Supplementary material for: Encapsulated Streptococcus suis impairs optimal neutrophil functions which are not rescued by priming with colony-stimulating factors
Source: PLoS One. 2024 Jan 23;19(1):e0296844. doi: 10.1371/journal.pone.0296844 (PMC10805302; doi:10.1371/journal.pone.0296844)
Supplement: S1 Appendix — (XLSX) [file pone.0296844.s006.xlsx]

## Sheet: Fig1
Killing (%)
Bacterial strain
S. suis	S. suis ΔcpsF	S. suis Δsly
1.18	41.27	25.58
13.61	67	0
0	59	7.53
0	73
22	39
0	44
25	61.45
8	43.48
18	48.66
0	53.9
0	55.3
17.34	14.06
0.3	35.45
0	59.02
0	60.87
0.6	80.36
0	63.39
22.98
5.51
0
0
0
0

## Sheet: Fig2
IL-8 (pg/mL)
Stimulators
C-	S. suis	S. suis ΔcpsF	S. suis Δsly	LPS
80	613	3873	249	846
82	159	4160	228	1511
0	211	3848	475	1562
76	222	4312		4766
229	478	4271
202	373	3669
129	350	3600
15	167	3062
79	138
199	523
294	541
	854

## Sheet: Fig3
A. DNA concentration (ng/mL)
Stimulation time (min)
0					60					120					180					240
C-	S. suis MOI 1	S. suis MOI 10	PMA	LPS	C-	S. suis MOI 1	S. suis MOI 10	PMA	LPS	C-	S. suis MOI 1	S. suis MOI 10	PMA	LPS	C-	S. suis MOI 1	S. suis MOI 10	PMA	LPS	C-	S. suis MOI 1	S. suis MOI 10	PMA	LPS
38	50	113	37	58	28	44	101	53	62	43	47	113	117	85	54	61	167	71	107	57	95	157	162	123
59	18	78	53	93	45	12	54	58	85	46	13	51	69	92	37	21	62	33	91	39	55	99	64	87
17	9	42	12	46	13	4	38	20	46	13	5	46	35	54	18	6	87	44	57	18	18	70	24	48
15			10	37	14			11	35	13			29	35	17		181	65	44	17	82		47	48
															21		190	114	45				152	133
															48		70	43	119
															9		78	51	51
															3		67	112	155
															36		85	28	75
															34		104	88	103
															28		48.2		54
															6				80
															32				45.9
B. DNA concentration (ng/mL)
Stimulators
C-	S. suis	S. suis ΔcpsF	S. suis Δsly	PMA	LPS
54	167	91	58	71	107
37	62	25	82	33	91
18	87	9	82	44	57
17	181	35	45	65	44
21	190	29.6	132	114	45
48	70	23.5		43	119
9	38	20		51	51
3	78			112	155
36	67			28	75
34	85			88	103
28	38				54
38	104				80
32	48.2

## Sheet: Fig4
A. % MPO release
Stimulation time (min)
60			120			180
C-	S. suis	PMA	C-	S. suis	PMA	C-	S. suis	PMA
0	0	0	0	11.2	50	0	0	35.8
0	0	23.3	0	0	28.2	0	1.5	54.8
			0	7.1	18.2	0	0	19.8
			0	0	37.6	0	0	27.5
			0	0	27.7	0	0	37
			0	0	13.2	0	0	18.7
			0	3.6	10.2	0	8.2	40.3
			0	0		0	3.8
			0			0
B. % MPO release
Stimulators
C-	S. suis	S. suis ΔcpsF	S. suis Δsly	PMA
0	0	15.9	4.9	35.8
0	1.5	30.2	0	54.8
0	0	41.7	0	19.8
0	0	15.8	0	27.5
0	0	35.8	0	37
0	0	15.4	2.7	18.7
0	8.2	25.4		40.3
0	3.8
0

## Sheet: Fig5
A. Fluorescence (RFI)
Stimulation time (min)
30				60				90				120
C-	S. suis MOI 1	S. suis MOI 10	LPS	C-	S. suis MOI 1	S. suis MOI 10	LPS	C-	S. suis MOI 1	S. suis MOI 10	LPS	C-	S. suis MOI 1	S. suis MOI 10	LPS
6432	7903	16761	20135	6305	15482	30167	21778	7452	17741	32232	27766	16678	20512	35408	27570
7507	26775	12023	6718	14604	37021	24121	16985	15248	41580	27040	22263	34839	43699	31125	57494
22850	17018	10064	28405	30032	27178	25823	46969	33714	29943	28355	55716	36952	36157	30217	77204
21653	14730	13892	27656	33193	38806	27632	66853	33354	39621	31331	78776	38603	38690	32924	64058
21251	21288	8875	17726	38198	44625	15364	57952	35535	46120	18125	65781	36813	46641	19608	75817
16152	13376		27115	39792	24770		66918	37827	29351		77778	36398	29714		64358
13195			25891	38246	14738		48204	42008	24315		61593	39998	24557		66262
21757				42857	18816		35519	41423	9427		63469	42171	19023		38600
19074				41419	8055		26396	46030	13979		27139	32599	18711		24910
				32167	17075		9755	32857	10650		30373	26171	25723		51102
				16897			33284	28076	24801		16653	28146
				17902				26391			52673	23879
				10354				12134				16044
				19073				19282				24483
								13162
								25103
B. Fluorescence (RFI)
Stimulators
C-	S. suis	S. suis ΔcpsF	S. suis Δsly	LPS
16678	20512	43107	18536	57494
34839	43699	35223	19961	77204
36952	36157	31355	7192	64058
38603	38690	20764	21954	75817
36813	46641			64358
36398	29714			66262
39998	24557			46764
42171	34326			38600
32599	19023			24910
26171	18711			51102
28146	25723
33359
23879
16044
24483

## Sheet: Fig6
Killing (%)
Treatment before stimulation
Non treated		G-CSF		GM-CSF
S. suis	S. suis ΔcpsF	S. suis	S. suis ΔcpsF	S. suis	S. suis ΔcpsF
0	67	0	34.18	14.92	32.71
22	59	0	36.16	0	45.85
0	73	0	35.12	0	65.98
25	39	1.84	70.65	29.36	63.04
8	44	11.72	87.5
18	61.45	0	73.21
0	43.48
0	48.66
17.34	53.9
0.3	55.3
0	35.45
0	59.02
0.6	60.87
0	80.36
22.98	63.39
5.51	41.27
0
0
0
0
1.18
13.61
0

## Sheet: Fig7
IL-8 (pg/mL)
Treatment before stimulation
Non treated				G-CSF				GM-CSF
C-	S. suis	S. suis ΔcpsF	LPS	C-	S. suis	S. suis ΔcpsF	LPS	C-	S. suis	S. suis ΔcpsF	LPS
80	862	3848	1180	201	406	4380	2652	3992	5450	7255	6475
82	613	4312	1562	90	264	4066	1056	854	4733	12255	5926
0	159	4271	846	64	448	4257	1857	1440	3333	6527	5298
76	211	3669	1511	34	442	2935	929	2003	4035	10500	5618
229	222	3600	2811	160	402	2792	1106	2930	1789	11269	3940
202	478	3062	888	202		2488	3953	926	1840	9538	3958
129	373		2646				4242	1729	4650		7482
15	350		1539					3146	4503		8423
79	167		3107					3444	7692
199	138		1170
294	523		1166
	541		4766
	854		7231

## Sheet: Fig8
DNA concentration (ng/mL)
Treatment before stimulation
Non treated					G-CSF					GM-CSF
C-	S. suis	S. suis ΔcpsF	PMA	LPS	C-	S. suis	S. suis ΔcpsF	PMA	LPS	C-	S. suis	S. suis ΔcpsF	PMA	LPS
54	167	29.6	71	107	26	170	17.1	58	83	32	170	11.6	58	89
37	62	23.5	33	91	83	204	20	54	58	111	239	15.9	49	46
18	87	20	44	57	6	67	14.8	119	109	0	66	19.5	110	123
17	181		65	44	7	54		73	43	8	59		25	28
21	190		114	45	37	82		54	52	46	81		45	49
48	70		43	119	52	92		149	74	24	108		17	82
9	38		51	51	27	92		18	141	6	115		74	46
3	78		112	155	10	136		98	52	34	34.4			86
36	67		28	75	39	34.5			78	10.8				43.5
34	85		88	103	12.5				37.5
28	104			54
6	48.2			80
50				45.9
13

## Sheet: Fig9
% MPO release
Treatment before stimulation
Non treated				G-CSF				GM-CSF
C-	S. suis	S. suis ΔcpsF	PMA	C-	S. suis	S. suis ΔcpsF	PMA	C-	S. suis	S. suis ΔcpsF	PMA
0	0	45.6	8.9	0	0	0.6	17.5	0	18.7	31.3	41.6
0	1.5	35.1	35.8	0	0	33.5	25.1	6.8	0	50.1	29.5
0	0	15.9	54.8	0.4	0	44.1	18	0	3.8	57.1	32.5
0	0	30.2	19.8	10	21	45.8	30.1		6.4	29.2	80
0	0	41.7	27.5		0	15.4	13.8		0	58.4	92.6
0	0	0	37		0	38.1	10.9		0	36.3	53.3
0	8.2	15.8	18.7		26.6				22		105.9
0	3.8	35.8	40.3		0						30.1
0		15.4
		25.4

## Sheet: Fig10
Fluorescence (RFI)
Treatment before stimulation
Non treated			G-CSF			GM-CSF
C-	S. suis	LPS	C-	S. suis	LPS	C-	S. suis	LPS
24483	25723	51102	29899	23752	46465	32613	24330	57059
40462	40831	54019	28679	40467	54625	30279	43891	59249
42410	46109	44391	30934	45641	46949	30332	47008	54844
42334	37741.5	43778.5		36275.5	45552.5		37658.5	47406.5
32675.5		55667			52651			58176
32627.5
30249
32362
32546

[truncated: 5 more sheets: Fig S1, FigS2, FigS3, FigS4, FigS5]
